# Supplementary material for: The Mechanics of Bioinspired Stiff-to-Compliant Multi-Material 3D-Printed Interfaces
Source: Biomimetics (Basel). 2022 Oct 18;7(4):170. doi: 10.3390/biomimetics7040170 (PMC9624340; doi:10.3390/biomimetics7040170)
Supplement: Supplementary file 1 [file biomimetics-07-00170-s001.zip]

Archive with 1 entries (1 files):
- biomimetics-1943057-supplementary.pdf
